# Supplementary material for: Molecular responses to therapeutic proteasome inhibitors in multiple myeloma patients are donor-, cell type- and drug-dependent
Source: Oncotarget. 2018 Apr 3;9(25):17797–809. doi: 10.18632/oncotarget.24882 (PMC5915155; doi:10.18632/oncotarget.24882)
Supplement: Supplementary file 2 [file oncotarget-09-17797-s002.xls]

## Sheet: Heatmap_Pearson's_Correlation
Supplementary Table 1. Pearson's correlations (parametrical)
	CT-L_BASAL_PBMCs	C-L_BASAL_PBMCs	T-L_BASAL_PBMCs	RESPONSE_CT-L_PBMCs1	RESPONSE_C-L_PBMCs1	RESPONSE_T-L_PBMCs1	CT-L_BASAL_RBCs	C-L_BASAL_RBCs	T-L_BASAL_RBCs	RESPONSE_CT-L_RBCs1	RESPONSE_C-L_RBCs1	RESPONSE_T-L_RBCs1	PSMB1_1	PSMB2_1	PSMB5_1	RPN6_1	RPN11_1	BECN1_1	SQSTM1_1	HDAC6_1	NQO1_1	TXNRD1_1	HSP27_1	HSP90_1	CLU_1	DDIT3_1	PCK2_1	RESPONSE_CT-L_PBMCs3B	RESPONSE_C-L_PBMCs3B	RESPONSE_T-L_PBMCs3B	RESPONSE_CT-L_RBCs3B	RESPONSE_C-L_RBCs3B	RESPONSE_T-L_RBCs3B	PSMB1_3B	PSMB2_3B	PSMB5_3B	RPN6_3B	RPN11_3B	BECN1_3B	SQSTM1_3B	HDAC6_3B	NQO1_3B	TXNRD1_3B	HSP27_3B	HSP90_3B	CLU_3B	DDIT3_3B	PCK2_3B	RESPONSE_CT-L_PBMCs3
CT-L_BASAL_PBMCs
C-L_BASAL_PBMCs	0.668
T-L_BASAL_PBMCs	0.561	0.853
RESPONSE_CT-L_PBMCs1
RESPONSE_C-L_PBMCs1
RESPONSE_T-L_PBMCs					0.477
CT-L_BASAL_RBCs	0.548	0.474
C-L_BASAL_RBCs		0.493	0.516		0.477		0.672
T-L_BASAL_RBCs		0.656	0.532
RESPONSE_CT-L_RBCs1
RESPONSE_C-L_RBCs1										0.474
RESPONSE_T-L_RBCs1										0.615
PSMB1_1								0.584
PSMB2_1
PSMB5_1														0.515
RPN6_1														0.776
RPN11_1		-0.501	-0.601					-0.564						0.489
BECN1_1								-0.555
SQSTM1_1																0.553
HDAC6_1							0.556									0.71			0.677
NQO1_1															0.623	0.282	0.736	0.524
TXNRD1_1														0.709		0.558	0.688
HSP27_1																				0.609
HSP90_1														0.699		0.6	0.733					0.688
CLU_1	0.506						0.506
DDIT3_1												0.839
PCK2_1				-0.519												0.669				0.655			0.522			-0.549
RESPONSE_CT-L_PBMCs3B						0.738
RESPONSE_C-L_PBMCs3B																		-0.641										0.595
RESPONSE_T-L_PBMCs3B						0.578																						0.904
RESPONSE_CT-L_RBCs3B						0.659																						0.656		0.619
RESPONSE_C-L_RBCs3B	0.527						0.563	0.484
RESPONSE_T-L_RBCs3B												0.863														0.815
PSMB1_3B							0.67									0.679			0.846	0.734
PSMB2_3B							0.626								0.642																			0.617
PSMB5_3B										-0.701	-0.629			0.707		0.774		0.673																	0.701
RPN6_3B																																			0.841
RPN11_3B																										-0.636
BECN1_3B																																0.763
SQSTM1_3B																																0.685
HDAC6_3B																										-0.762												0.84	0.65
NQO1_3B										-0.653																				0.864		0.736						0.761	0.875
TXNRD1_3B																																0.616							0.745			0.611
HSP27_3B						0.718																								0.939		0.88							0.762	0.697		0.855
HSP90_3B																																0.887						0.581	0.851	0.71	0.701	0.847	0.661	0.811
CLU_3B					0.619																						0.699														0.626
DDIT3_3B					0.686			0.747										-0.616
PCK2_3B										-0.603																-0.641				0.744								0.77			0.666	0.625
RESPONSE_CT-L_PBMCs3						0.687																						0.92		0.994	0.694
RESPONSE_C-L_PBMCs3				-0.678																								0.584		0.779	0.234																		0.72
RESPONSE_T-L_PBMCs3						0.659																						0.922		0.999	0.719											0.912		0.94					0.995
RESPONSE_CT-L_RBCs3	-0.545					0.71																						0.846		0.87	0.633																		0.864
RESPONSE_C-L_RBCs3																0.86			0.941	0.792
RESPONSE_T-L_RBCs3																0.885																	0.802
PSMB1_3							0.914									0.768			0.878	0.752														0.959			0.72
PSMB2_3							0.851								0.697																			0.63	0.903		0.738
PSMB5_3																																		0.758	0.682		0.815									-0.689
RPN6_3																0.784			0.876	0.829									-0.694					0.948
RPN11_3				0.672
BECN1_3																				0.768									-0.897
SQSTM1_3																			0.767															0.807
HDAC6_3																			0.898	0.944														0.726
NQO1_3																													-0.62					0.75	0.83		0.816
TXNRD1_3																			0.812	0.852						-0.36	0.773
HSP27_3					-0.762											0.686																		0.769													-0.722
HSP90_3																									0.765							0.761							0.692	0.672	0.673		0.806		0.874
CLU_3	0.733																		0.753								0.745
DDIT3_3																			0.852	0.797
PCK2_3								0.807																						0.971
RESPONSE_CT-L_PBMCsC2B																										0.953			0.807				0.926
RESPONSE_C-L_PBMCsC2B		-0.757																								0.949			0.822
RESPONSE_T-L_PBMCsC2B																												0.982		0.919																			0.933
RESPONSE_CT-L_RBCsC2B																												0.838		0.89														0.887					0.902
RESPONSE_C-L_RBCsC2B			-0.42														0.968					0.89				0.908																			-0.873
RESPONSE_T-L_RBCsC2B																	0.984							0.98
PSMB1_C2B																												0.883				0.955												0.897
PSMB2_C2B
PSMB5_C2B															0.88
RPN6_C2B																																										0.918
RPN11_C2B																										0.919												-0.911			-0.977
BECN1_C2B																		0.971		0.955																			0.93
SQSTM1_C2B																								-0.907								0.89		0.937						0.936
HDAC6_C2B																		0.902		0.986																			0.907
NQO1_C2B																																							0.891			0.882
TXNRD1_C2B																																			0.956	0.962							0.881
HSP27_C2B																																							0.971			0.903
HSP90_C2B																																					0.889					0.964
CLU_C2B										0.952
DDIT3_C2B																																					0.918							0.938
PCK2_C2B																								-0.931						0.998		0.917		0.965						0.928
IMWG																																							-0.625			-0.58
PFS									-0.47														-0.519
OS				0.393
Status	0.444	0.424
P < 0.05
P < 0.01
CT-L_BASAL_PBMCs: Basal CT-L activity in PBMCs
C-L_BASAL_PBMCs: Basal C-L activity in PBMCs
T-L_BASAL_PBMCs: Basal T-L activity in PBMCs
RESPONSE_CT-L_PBMCs1: Increase or decrease of CT-L activity in PBMCs at T1 (similarly other time points are indicated as 3B, 3, C2B)
RESPONSE_C-L_PBMCs1: Increase or decrease of C-L activity in PBMCs at T1 (similarly other time points are indicated as 3B, 3, C2B)
RESPONSE_T-L_PBMCs: Increase or decrease of T-L activity in PBMCs at T1 (similarly other time points are indicated as 3B, 3, C2B)
CT-L_BASAL_RBCs: Basal CT-L activity in RBCs
C-L_BASAL_RBCs: Basal C-L activity in RBCs
T-L_BASAL_RBCs: Basal T-L activity in RBCs
RESPONSE_CT-L_RBCs1: Increase or decrease of CT-L activity in RBCs at T1 (similarly other time points are indicated as 3B, 3, C2B)
RESPONSE_C-L_RBCs1: Increase or decrease of C-L activity in RBCs at T1 (similarly other time points are indicated as 3B, 3, C2B)
RESPONSE_T-L_RBCs1: Increase or decrease of T-L activity in RBCs at T1 (similarly other time points are indicated as 3B, 3, C2B)
Numbers after each gene name indicate the corresponding Time Point
IMWG (International Myeloma Working Group criteria for responses to therapy)
1: sCR (stringent Complete Response)
2: CR (Complete Response)
3: VGPR (Very Good Partial Response)
4: PR (Partial Response)
5-6: SD (Stable Disease) or No Response
PFS (period of Progression Free patient Survival)
OS (period of Overall patient Survival)
Status
1: alive
2: dead
[truncated: 45 more columns]

## Sheet: Heatmap_Spearman's_Correlation
Supplementary Table 2. Spearman's correlations (non parametrical)
	CT-L_BASAL_PBMCs	C-L_BASAL_PBMCs	T-L_BASAL_PBMCs	RESPONSE_CT-L_PBMCs1	RESPONSE_C-L_PBMCs1	RESPONSE_T-L_PBMCs1	CT-L_BASAL_RBCs	C-L_BASAL_RBCs	T-L_BASAL_RBCs	RESPONSE_CT-L_RBCs1	RESPONSE_C-L_RBCs1	RESPONSE_T-L_RBCs1	PSMB1_1	PSMB2_1	PSMB5_1	RPN6_1	RPN11_1	BECN1_1	SQSTM1_1	HDAC6_1	NQO1_1	TXNRD1_1	HSP27_1	HSP90_1	CLU_1	DDIT3_1	PCK2_1	RESPONSE_CT-L_PBMCs3B	RESPONSE_C-L_PBMCs3B	RESPONSE_T-L_PBMCs3B	RESPONSE_CT-L_RBCs3B	RESPONSE_C-L_RBCs3B	RESPONSE_T-L_RBCs3B	PSMB1_3B	PSMB2_3B	PSMB5_3B	RPN6_3B	RPN11_3B	BECN1_3B	SQSTM1_3B	HDAC6_3B	NQO1_3B	TXNRD1_3B	HSP27_3B	HSP90_3B	CLU_3B	DDIT3_3B	PCK2_3B	RESPONSE_CT-L_PBMCs3
CT-L_BASAL_PBMCs
C-L_BASAL_PBMCs	0.68
T-L_BASAL_PBMCs	0.642	0.873
RESPONSE_CT-L_PBMCs1
RESPONSE_C-L_PBMCs1
RESPONSE_T-L_PBMCs					0.464
CT-L_BASAL_RBCs	0.621	0.514
C-L_BASAL_RBCs		0.551	0.503		0.436		0.631
T-L_BASAL_RBCs		0.638	0.462					0.543
RESPONSE_CT-L_RBCs1
RESPONSE_C-L_RBCs1
RESPONSE_T-L_RBCs1										0.593
PSMB1_1
PSMB2_1				-0.501
PSMB5_1			-0.58	-0.479										0.591
RPN6_1			-0.209313	-0.76	-0.534									0.755
RPN11_1		-0.482	-0.619					-0.655						0.503	0.651
BECN1_1								-0.599
SQSTM1_1				-0.599												0.623
HDAC6_1				-0.555												0.707			0.726
NQO1_1															0.655		0.638
TXNRD1_1																	0.602	0.526
HSP27_1																				0.51
HSP90_1								-0.509						0.708		0.588	0.796					0.659
CLU_1							0.518
DDIT3_1																		0.55				0.542
PCK2_1				-0.585						-0.513				0.52		0.618				0.555						-0.652
RESPONSE_CT-L_PBMCs3B					0.584	0.778								-0.626		-0.871
RESPONSE_C-L_PBMCs3B					0.677											-0.622		-0.697		-0.666								0.666
RESPONSE_T-L_PBMCs3B																												0.61	0.633
RESPONSE_CT-L_RBCs3B						0.601																						0.514
RESPONSE_C-L_RBCs3B										-0.568												-0.732
RESPONSE_T-L_RBCs3B									-0.592																	0.869
PSMB1_3B					-0.691											0.737												-0.635
PSMB2_3B
PSMB5_3B						-0.667					-0.603			0.763		0.789		0.723						0.661				-0.608	-0.612					0.637	0.84
RPN6_3B					-0.56											0.608																		0.825	0.684	0.62
RPN11_3B			-0.678				-0.648			-0.69																-0.807
BECN1_3B										-0.7																											0.761
SQSTM1_3B										-0.685																	0.639					0.752		0.775			0.652
HDAC6_3B										-0.701																-0.837	0.635											0.809		0.635
NQO1_3B										-0.84																						0.705					0.651	0.734	0.763	0.714	0.682
TXNRD1_3B
HSP27_3B										-0.739																												0.58	0.832	0.656	0.698	0.728
HSP90_3B										-0.785																				0.717		0.605						0.721	0.607	0.67	0.768	0.931		0.621
CLU_3B																				0.71						-0.688															0.691
DDIT3_3B																			-0.831	-0.774			-0.74						0.623
PCK2_3B										-0.751				0.624													0.673											0.775			0.719	0.756			0.839
RESPONSE_CT-L_PBMCs3																-0.71				-0.819											0.536							0.702
RESPONSE_C-L_PBMCs3				-0.786
RESPONSE_T-L_PBMCs3																														0.759
RESPONSE_CT-L_RBCs3	-0.633						-0.598
RESPONSE_C-L_RBCs3				-0.767												0.877			0.746
RESPONSE_T-L_RBCs3																																	0.883
PSMB1_3																0.774																		0.826			0.85
PSMB2_3							0.686							0.679		0.77												-0.815							0.716
PSMB5_3																																		0.689			0.74									-0.791
RPN6_3					-0.796											0.799												-0.662	-0.765					0.904	0.678	0.772	0.899
RPN11_3															-0.726														-0.65
BECN1_3		0.706																0.719											-0.973
SQSTM1_3	0.67				-0.735																							-0.749						0.959			0.879			0.765
HDAC6_3																													-0.779
NQO1_3																											0.722		-0.811						0.694	0.731
TXNRD1_3
HSP27_3					-0.867																													0.82			0.821
HSP90_3	0.805																																								0.712
CLU_3																									0.712					-0.958																0.719
DDIT3_3											-0.723														0.761
PCK2_3								0.703					0.69				-0.688				-0.673						0.94
RESPONSE_CT-L_PBMCsC2B																				-0.951													0.883
RESPONSE_C-L_PBMCsC2B		-0.899							-0.903																	0.919																							0.776
RESPONSE_T-L_PBMCsC2B		-0.868	-0.901																									0.849		0.87																			0.86
RESPONSE_CT-L_RBCsC2B							-0.93																												-0.892	-0.851
RESPONSE_C-L_RBCsC2B	-0.806							-0.864						-0.889			0.926										-0.96																		-0.931			-0.822
RESPONSE_T-L_RBCsC2B		-0.82						-0.889	-0.819				-0.966											0.984															-0.977
PSMB1_C2B						1	-0.984															-0.909			-0.951
PSMB2_C2B																0.916																			0.914
PSMB5_C2B															0.977
RPN6_C2B										-0.898							-0.879				-0.915																0.946					0.961			0.895			0.897
RPN11_C2B																										0.919			0.846									-0.889			-0.947
BECN1_C2B																																			0.914
SQSTM1_C2B																																0.893		0.915						0.94									0.919
HDAC6_C2B															-0.94					0.922									-0.933
NQO1_C2B					-0.942					-0.82
TXNRD1_C2B																																			0.991	0.924
HSP27_C2B																																							0.991
HSP90_C2B									0.999	-0.934							-0.917				-0.986																					0.976			0.918			0.956
CLU_C2B			1
DDIT3_C2B																															0.891													0.95
PCK2_C2B																																0.893		0.915						0.94									0.919
IMWG
PFS									-0.448														-0.527
OS																																						-0.568				-0.605						-0.621
Status
P < 0.05
P < 0.01
CT-L_BASAL_PBMCs: Basal CT-L activity in PBMCs
C-L_BASAL_PBMCs: Basal C-L activity in PBMCs
T-L_BASAL_PBMCs: Basal T-L activity in PBMCs
RESPONSE_CT-L_PBMCs1: Increase or decrease of CT-L activity in PBMCs at T1 (similarly other time points are indicated as 3B, 3, C2B)
RESPONSE_C-L_PBMCs1: Increase or decrease of C-L activity in PBMCs at T1 (similarly other time points are indicated as 3B, 3, C2B)
RESPONSE_T-L_PBMCs: Increase or decrease of T-L activity in PBMCs at T1 (similarly other time points are indicated as 3B, 3, C2B)
CT-L_BASAL_RBCs: Basal CT-L activity in RBCs
C-L_BASAL_RBCs: Basal C-L activity in RBCs
T-L_BASAL_RBCs: Basal T-L activity in RBCs
RESPONSE_CT-L_RBCs1: Increase or decrease of CT-L activity in RBCs at T1 (similarly other time points are indicated as 3B, 3, C2B)
RESPONSE_C-L_RBCs1: Increase or decrease of C-L activity in RBCs at T1 (similarly other time points are indicated as 3B, 3, C2B)
RESPONSE_T-L_RBCs1: Increase or decrease of T-L activity in RBCs at T1 (similarly other time points are indicated as 3B, 3, C2B)
Numbers after each gene name indicate the corresponding Time Point
IMWG (International Myeloma Working Group criteria for responses to therapy)
1: sCR (stringent Complete Response)
2: CR (Complete Response)
3: VGPR (Very Good Partial Response)
4: PR (Partial Response)
5-6: SD (Stable Disease) or No Response
PFS (period of Progression Free patient Survival)
OS (period of Overall patient Survival)
Status
1: alive
2: dead
[truncated: 45 more columns]

## Sheet: Heatmap_Correlation_Clinical
Supplementary Table 3. Common correlating parameters (vs. IMWG, PFS and OS) in both Pearson's and Spearman's analyses
Pearson	RESPONSE_CT-L_ PBMCs1	T-L_BASAL_RBCs	HSP27_1	RPN11_3B	BECN1_3B	NQO1_3B	PCK2_3B	HDAC6_3	TXNRD1_3	PCK2_3	RPN11_C2B	BECN1_C2B	SQSTM1_C2B	HDAC6_C2B	NQO1_C2B	HSP90_C2B	PCK2_C2B	IMWG	PFS
IMWG					-0.625	-0.58						-0.999		-0.938	-0.83
PFS		-0.47	-0.519					-0.707	-0.761		0.989		-0.917					-0.801
OS	0.393												-0.882			-0.88		-0.695	0.767
Spearman's	RESPONSE_CT-L_ PBMCs1	T-L_BASAL_RBCs	HSP27_1	RPN11_3B	BECN1_3B	NQO1_3B	PCK2_3B	HDAC6_3	TXNRD1_3	PCK2_3	RPN11_C2B	BECN1_C2B	SQSTM1_C2B	HDAC6_C2B	NQO1_C2B	HSP90_C2B	PCK2_C2B	IMWG	PFS
IMWG															-0.828
PFS		-0.448	-0.527					-0.745	-0.848	-0.828	0.949		-0.959				-0.959	-0.815
OS				-0.568		-0.605	-0.621			-0.831			-0.891				-0.891	-0.64	0.767
		*	*					*	*		*		*		*			*	*
P < 0.05
P < 0.01
* indicate variables found to corelate with IMWG, PFS or OS by both statistical methods
RESPONSE_CT-L_PBMCs1: Increase or decrease of CT-L activity in PBMCs at T1
T-L_BASAL_RBCs: Basal T-L activity in RBCs
Numbers after each gene name indicate the corresponding Time Point
IMWG (International Myeloma Working Group criteria for responses to therapy)
1: sCR (stringent Complete Response)
2: CR (Complete Response)
3: VGPR (Very Good Partial Response)
4: PR (Partial Response)
5-6: SD (Stable Disease) or No Response
PFS (period of Progression Free patient Survival)
OS (period of Overall patient Survival)
